# Supplementary material for: A bioactive phlebovirus-like envelope protein in a hookworm endogenous virus
Source: Sci Adv. 2022 May 11;8(19):eabj6894. doi: 10.1126/sciadv.abj6894 (PMC9094657; doi:10.1126/sciadv.abj6894)
Supplement: Supplementary file 2 — Movie S1 [file sciadv.abj6894_movie_s1.zip]

Archive with 1 entries (1 files):
- sciadv.abj6894_movie_s1.avi
