# Supplementary material for: A bioactive phlebovirus-like envelope protein in a hookworm endogenous virus
Source: Sci Adv. 2022 May 11;8(19):eabj6894. doi: 10.1126/sciadv.abj6894 (PMC9094657; doi:10.1126/sciadv.abj6894)
Supplement: Supplementary file 3 — Data files S1 to S4 [file sciadv.abj6894_data_files_s1_to_s4.zip]

Archive with 4 entries (4 files):
- sciadv.abj6894_data_file_s1.xlsx
- sciadv.abj6894_data_file_s2.xlsx
- sciadv.abj6894_data_file_s3.xlsx
- sciadv.abj6894_data_file_s4.xlsx
