# Supplementary material for: A bioactive phlebovirus-like envelope protein in a hookworm endogenous virus
Source: Sci Adv. 2022 May 11;8(19):eabj6894. doi: 10.1126/sciadv.abj6894 (PMC9094657; doi:10.1126/sciadv.abj6894)
Supplement: Supplementary file 3 — Data files S1 to S4 [file sciadv.abj6894_data_files_s1_to_s4.zip › sciadv.abj6894_data_file_s1.xlsx]

## Sheet: Fig. 4A WT
	%Flotation pH 7.8			%Flotation pH4.6			%Flotation pH4
Lipid Composition	WT	F136A/F137A	R86A	WT	F136A/F137A	R86A	WT	F136A/F137A	R86A
PC:PE:SM:CH	0.850467	5.01887		4.10423	3.76		12.5403	5.26393
	1.37333	3.32468		1.72549	0.419492		24.7934	6.58744
	9.60938	0.933962		3.88182	1.26235		14.5251	0.69254
PC:PE:SM:CH:PS	1.44482	2.38393	7.20604	5.12222	2.16814	9.18367	62.2093	4.2735	16.6465
	14.2236	1.13381	0.292654	18.2677	4.82178	9.47853	58.0916	3.74348	17.2564
		0.46696	1.10182		1.35455	16.3347		2.17125	32.8612
PC:PE:SM:CH:BMP	2.09901	4.2823	0.756258	13.3159	3.11024	18.75	64.5051	13.4242	49.1228
	1.62408	-0.402861	4.1115	12.5355	0.67	22.9648	52.9691	13.7194	41.0428
	0.856322	-18.5315	12.1095	16.2602	2.62092	18.2186	45.3846	16.5088	39.0244
PC:PE:SM:CH:2xBMP	2.90281			35.6522			62.1622
	4.4252			26.4516			40.4762
	4.25743			37.3708			68.8276
PC:PE:SM:BMP	2.18868			3.22896			32.8452
	4.79263			4.8816			28.4382
	0.0486891			7.41083			30.6729
	8.32579			11.0326			38.3178
PC:PE:BMP	4.80422			7.14286			18.5629
	-0.170705			4.48718			17.474
	0.584788			7.26474			23.7216
PC:PE:SM:PS	-0.225673			0.467593			22.2133
	-0.688889			3.21586			12.4171
	-0.205882			2.14052			15.3372
PC:PE:SM:CH:PG	1.50862			3.56			5.27922
	5.75281			10.4659			15.4417
	0.269643			1.69018			20.7951

## Sheet: Fig. 4B WT
	WT			F136A/F137A			R86A
Lipid Composition	DLS ø pH7.8	DLS ø pH4.6	DLS ø pH4	DLS ø pH7.8	DLS ø pH4.6	DLS ø pH4	DLS ø pH7.8	DLS ø pH4.6	DLS ø pH4
PC:PE:SM:CH (lipid only)	297.5	352.967	366.767	322.6	355.5	361.433
	310.633	349	332.5	235.3	246.833	255.9
	313.667	337.6	345.633	235.4	244.533	254.233
	292.2	285.433	289.7
	316.5	328.367	321.833
PC:PE:SM:CH + Gc	319.433	347.867	336.567	331.067	368.5	358.9
	318.8	336.2	324.433	238.5	246.633	258.333
	321.9	352.967	345.167	239.7	257.667	253.467
	289.8	333.467	279.9
	304.167	329.133	294.333
PC:PE:SM:CH:PS (lipid only)	198.3	196	194.5	174.733	173.667	175.933	194.867	195.1	195.5
	191.667	194.233	192.5	181.633	179.033	178.267	191.667	194.233	192.5
	188.333	188.867	192	193.133	189.833	191.733	192.167	192.167	192.3
	192.167	192.167	192.3
	172.2	170.167	169.4
	172.1	171.1	170.5
	179	178.067	178.6
PC:PE:SM:CH:PS + Gc	198.533	198.633	208.867	174.2	170.967	174.7	192.6	200.633	208.333
	193.633	194.6	199.067	179.5	180.367	179.133	193	198.3	205.333
	194.433	193.333	197.267	193.4	191.633	194.733	192.867	200.333	206.4
	194.5	193.533	198.767
	173.167	174.033	177.733
	170.467	173.2	179.833
	177.267	182.867	191.967
PC:PE:SM:CH:BMP (lipid only)	180.867	181	179.233	182.1	179.667	181.4	185.7	185.3	183.467
	180.133	176.967	175.1	174.767	172.2	172.2	180.867	181	179.233
	179.767	178.067	177.333	174.2	174.1	171.033	180.133	176.967	175.1
	157.033	146.433	147.433
	152.067	148.9	148.067
PC:PE:SM:CH:BMP + Gc	180.967	182.4	191.133	187.4	180.4	187	187.233	196.9	235.033
	179.333	180.533	189.033	171.7	173.533	180.367	181.4	187.667	209.8
	180.933	180.1	190.033	175.733	171.033	177.733	182.733	186.967	203.667
	154.3	156.367	182.9
	157.267	153.433	174.833
PC:PE:SM:CH:2xBMP (lipid only)	191.9	189.1	186.5
	190.433	192.533	187.867
	169.067	164.3	163.067
PC:PE:SM:CH:2xBMP + Gc	187.933	210.233	297.933
	190.133	204.067	316.333
	168.267	167.667	192.767
PC:PE:SM:BMP (lipid only)	164.033	160.2	160.567
	162.633	158.867	156.6
	162.7	159.067	157.767
	162.4	160.233	157.433
PC:PE:SM:BMP + Gc	163.067	164.233	169.267
	163.633	161.833	170.5
	164.367	167.367	171.5
PC:PE:BMP (lipid only)	165.7	163.6	164.667
	166.567	160.467	160.1
	165.567	162.433	165.4
PC:PE:BMP + Gc	163.267	166.767	174.867
	163.5	165.167	173.533
	165.733	165.833	173.333
PC:PE:SM:PS (lipid only)	199.8	199.5	196.833
	193.8	195.533	189.7
	198.633	196.867	193.167
PC:PE:SM:PS + Gc	196.2	203	203
	195.167	199.3	201.7
	197.833	203.067	205.867
PC:PE:SM:CH:PG (lipid only)	202.667	203.333	200.833
	200.067	203.767	196.4
	211.5	217.2	212.033
	207.2	209.133	208.033
	210.4	211.867	212.267
PC:PE:SM:CH:PG + Gc	200.367	206.133	211.033
	203.633	207.867	210.333
	211.633	217.5	218.8
	211.4	218.867	218.333
	215.5	219.867	221.367
