# Supplementary material for: A bioactive phlebovirus-like envelope protein in a hookworm endogenous virus
Source: Sci Adv. 2022 May 11;8(19):eabj6894. doi: 10.1126/sciadv.abj6894 (PMC9094657; doi:10.1126/sciadv.abj6894)
Supplement: Supplementary file 3 — Data files S1 to S4 [file sciadv.abj6894_data_files_s1_to_s4.zip › sciadv.abj6894_data_file_s2.xlsx]

## Sheet: pH7.4_pHLsec
Confocal z-slice file name	Total n. nuclear clusters counted in Fiji, a	N. di-/multinuclear clusters counted in Fiji, c	N. mononucleated cells, (a - c)	N. of nuclei in di/multinuclear clusters from visual inspection, b	Total n. of nuclei, a + b - c	Fraction mononuclear cells per replicate, (a - c) / (a + b - c)	Fraction multinuclear cells per replicate, 1 - (a - c) / (a + b - c)	Total n. of nuclei for all replicates, n
CHO cells - Replicate 1
C1-PHELSEC_pH7001-2.nd2	24	0	24	0	24
C1-PHELSEC_pH7002-2.nd2	21	3	18	6	24
C1-PHELSEC_pH7003-2.nd2	26	2	24	4	28
C1-PHELSEC_pH7004-2.nd2	20	0	20	0	20
C1-PHELSEC_pH7005-2.nd2	22	1	21	2	23
C1-PHELSEC_pH7006-2.nd2	22	1	21	2	23
C1-PHELSEC_pH7007-2.nd2	26	0	26	0	26
	161	7	154	14	168	0.916667	0.0833333
CHO cells - Replicate 2
C1-ND Acquisition-2.nd2	31	2	29	4	33
C1-PHLSEC_pH7001-2.nd2	28	2	26	4	30
C1-PHLSEC_pH7002-2.nd2	31	0	31	0	31
C1-PHLSEC_pH7003-2.nd2	18	0	18	0	18
C1-PHLSEC_pH7004-2.nd2	29	2	27	4	31
C1-PHLSEC_pH7005-2.nd2	21	1	20	2	22
C1-PHLSEC_pH7006-2.nd2	21	2	19	4	23
C1-PHLSEC_pH7007-2.nd2	26	1	25	2	27
C1-PHLSEC_pH7008-2.nd2	26	0	26	0	26
	231	10	221	20	241	0.917012	0.0829876
CHO cells - Replicate 3
PHLSEC_pH7001-2.nd2	53	1	52	2	54
PHLSEC_pH7001-2.nd2	37	5	32	10	42
PHLSEC_pH7003-2.nd2	51	1	50	2	52
PHLSEC_pH7004-2.nd2	39	2	37	4	41
PHLSEC_pH7005-2.nd2	37	1	36	2	38
PHLSEC_pH7006-2.nd2	41	2	39	5	44
PHLSEC_pH7007-2.nd2	39	1	38	2	40
PHLSEC_pH7008-2.nd2	39	2	37	4	41
PHLSEC_pH7009-2.nd2	33	1	32	2	34
PHLSEC_pH7010-2.nd2	33	1	32	2	34
	402	17	385	35	420	0.916667	0.0833333	829
HEK cells - Replicate 1
1	18	2	16	5	21
2	20	3	17	6	23
3	13	1	12	2	14
4	28	0	28	0	28
5	38	3	35	7	42
6	36	2	34	5	39
7	34	2	32	4	36
8	28	2	26	4	30
9	51	3	48	6	54
10	58	4	54	8	62
	324	22	302	47	349	0.86533	0.13467
HEK cells - Replicate 2
1	27	2	25	4	29
2	55	3	52	6	58
3	30	0	30	0	30
4	51	2	49	4	53
5	36	3	33	7	40
6	19	3	16	6	22
7	11	0	11	0	11
8	25	1	24	2	26
9	13	2	11	4	15
10	21	1	20	2	22
	288	17	271	35	306	0.885621	0.114379
HEK cells - Replicate 3
1	20	0	20	0	20
2	25	1	24	2	26
3	21	2	19	4	23
4	28	2	26	4	30
5	26	4	22	8	30
6	21	2	19	5	24
7	30	1	29	2	31
8	16	1	15	3	18
9	44	3	41	8	49
10	54	3	51	6	57
	285	19	266	42	308	0.863636	0.136364	963
HEK + CDK4, Replicate 1
1	10	0	10	0	10
2	10	1	9	2	11
3	7	0	7	0	7
4	5	0	5	0	5
5	5	0	5	0	5
6	6	0	6	0	6
7	7	0	7	0	7
8	5	0	5	0	5
9	15	0	15	0	15
10	7	1	6	2	8
	77	2	75	4	79	0.949367	0.0506329
HEK + CDK4, Replicate 2 (manual counting; Fiji cluster analysis not used)
1			11	0	11
2			19	0	19
3			15	0	15
4			13	0	13
5			14	2	16
6			7	2	9
7			10	2	12
8			23	0	23
9			28	0	28
10			29	0	29
	0	0	169	6	175	0.965714	0.0342857
HEK + CDK4, Replicate 3
1	30	2	28	4	32
2	49	2	47	4	51
3	59	1	58	2	60
4	31	1	30	2	32
5	24	1	23	2	25
6	24	0	24	0	24
7	11	3	8	6	14
8	29	2	27	4	31
9	16	2	14	4	18
10	20	2	18	4	22
	293	16	277	32	309	0.89644	0.10356	563

## Sheet: pH4.5_pHLsec
Confocal z-slice file name	Total n. nuclear clusters counted in Fiji, a	N. di-/multinuclear clusters counted in Fiji, c	N. mononucleated cells, (a - c)	N. of nuclei in di/multinuclear clusters from visual inspection, b	Total n. of nuclei, a + b - c	Fraction mononuclear cells per replicate, (a - c) / (a + b - c)	Fraction multinuclear cells per replicate, 1 - (a - c) / (a + b - c)	Total n. of nuclei for all replicates, n
CHO cells - Replicate 1
C1-PHELSEC_pH4001-2.nd2	21	0	21	0	21
C1-PHELSEC_pH4002-2.nd2	22	3	19	6	25
C1-PHELSEC_pH4003-2.nd2	23	1	22	2	24
C1-PHELSEC_pH4004-2.nd2	30	0	30	0	30
C1-PHELSEC_pH4005-2.nd2	26	2	24	4	28
C1-PHELSEC_pH4006-2.nd2	29	0	29	0	29
C1-PHELSEC_pH4007-2.nd2	17	1	16	2	18
C1-PHELSEC_pH4008-2.nd2	26	1	25	2	27
C1-PHELSEC_pH4009-2.nd2	16	1	15	2	17
C1-PHELSEC_pH4010-2.nd2	32	0	32	0	32
	242	9	233	18	251	0.928287	0.0717131
CHO cells - Replicate 2
ND Acquisition12-2	24	0	24	0	24
ND Acquisition06-2	6	0	6	0	6
ND Acquisition05-2	5	0	5	0	5
C1-ND Acquisition10-2	8	1	7	2	9
C1-ND Acquisition02-2	7	1	6	2	8
ND Acquisition01	5	1	4	2	6
ND Acquisition03	4	0	4	0	4
ND Acquisition04	6	1	5	2	7
ND Acquisition07	3	0	3	0	3
ND Acquisition08	5	0	5	0	5
ND Acquisition09	4	0	4	0	4
ND Acquisition11	5	0	5	0	5
ND Acquisition02.N2	23	1	22	2	24
	105	5	100	10	110	0.909091	0.0909091
CHO cells - Replicate 3
PHELSEC_pH4001-2.nd2	37	2	35	4	39
PHELSEC_pH4002-2.nd2	32	1	31	2	33
PHELSEC_pH4003-2.nd2	23	2	21	4	25
PHELSEC_pH4004-2.nd2	34	2	32	4	36
PHELSEC_pH4005-2.nd2	41	3	38	6	44
PHELSEC_pH4006-2.nd2	38	1	37	2	39
PHELSEC_pH4007-2.nd2	34	0	34	0	34
PHELSEC_pH4008-2.nd2	30	2	28	4	32
PHELSEC_pH4009-2.nd2	39	1	38	2	40
PHELSEC_pH4010-2.nd2	28	0	28	0	28
	336	14	322	28	350	0.92	0.08	711
HEK cells - Replicate 1
1	8	0	8	0	8
2	10	1	9	2	11
3	8	0	8	0	8
4	3	0	3	0	3
5	6	1	5	3	8
6	6	0	6	0	6
7	4	0	4	0	4
8	4	0	4	0	4
9	6	0	6	0	6
10	4	1	3	2	5
	59	3	56	7	63	0.888889	0.111111
HEK cells - Replicate 2
1	12	1	11	2	13
2	4	0	4	0	4
3	11	0	11	0	11
4	9	1	8	2	10
5	12	1	11	2	13
6	5	1	4	3	7
7	5	0	5	0	5
8	5	0	5	0	5
9	10	0	10	0	10
10	6	1	5	3	8
	79	5	74	12	86	0.860465	0.139535
HEK cells - Replicate 3
1	13	2	11	4	15
2	6	1	5	2	7
3	5	0	5	0	5
4	10	1	9	2	11
5	6	1	5	2	7
6	7	2	5	4	9
7	4	0	4	0	4
8	3	0	3	0	3
9	7	0	7	0	7
10	12	1	11	2	13
	73	8	65	16	81	0.802469	0.197531	230
HEK + CDK4, Replicate 1
1	8	0	8	0	8
2	5	0	5	0	5
3	7	0	7	0	7
4	8	0	8	0	8
5	7	0	7	0	7
6	8	0	8	0	8
7	6	1	5	2	7
8	10	2	8	4	12
9	6	1	5	2	7
10	11	1	10	2	12
	76	5	71	10	81	0.876543	0.123457
HEK + CDK4, Replicate 2
1	15	2	13	4	17
2	6	0	6	0	6
3	4	1	3	2	5
4	3	0	3	0	3
5	6	0	6	0	6
	34	3	31	6	37	0.837838	0.162162
HEK + CDK4, Replicate 3
1	10	0	10	0	10
2	9	0	9	0	9
3	33	0	33	0	33
4	21	0	21	0	21
5	9	0	9	0	9
6	15	1	14	2	16
7	27	0	27	0	27
8	31	1	30	5	35
9	18	1	17	2	19
10	17	0	17	0	17
	190	3	187	9	196	0.954082	0.0459184	314

## Sheet: pH7.4_Gc
Confocal z-slice file name	Total n. nuclear clusters counted in Fiji, a	N. di-/multinuclear clusters counted in Fiji, c	N. mononucleated cells, (a - c)	N. of nuclei in di/multinuclear clusters from visual inspection, b	Total n. of nuclei, a + b - c	Fraction mononuclear cells per replicate, (a - c) / (a + b - c)	Fraction multinuclear cells per replicate, 1 - (a - c) / (a + b - c)	Total n. of nuclei for all replicates, n
CHO cells - Replicate 1
C1-Gc_pH7001-2.nd2	31	0	31	0	31
Gc_pH7002-4.nd2	32	1	31	4	35
C1-Gc_pH7003-2.nd2	30	4	26	10	36
C1-Gc_pH7005-2.nd2	32	0	32	0	32
C1-Gc_pH7006-2.nd2	37	1	36	3	39
C1-Gc_pH7008-2.nd2	48	2	46	5	51
Gc_pH7010-2.nd2	34	1	33	2	35
C1-ND Acquisition 2-2.nd2	33	2	31	4	35
	277	11	266	28	294	0.904762	0.0952381
CHO cells - Replicate 2
Gc_pH7001-2.nd2	35	2	33	4	37
Gc_pH7002-2.nd2	35	2	33	5	38
Gc_pH7003-1.nd2	34	2	32	4	36
Gc_pH7004-2.nd2	31	0	31	0	31
Gc_pH7005-2.nd2	27	1	26	2	28
Gc_pH7006-2.nd2	28	1	27	2	29
Gc_pH7007-2.nd2	24	1	23	2	25
Gc_pH7008-2.nd2	24	2	22	6	28
Gc_pH7009-2.nd2	44	2	42	4	46
Gc_pH7010-2.nd2	36	2	34	4	38
ND Acquisition-2.nd2	26
	344	15	303	33	336	0.900794	0.0992063
CHO cells - Replicate 3
Gc_pH7001.nd2	37	2	35	6	41
Gc_pH7002.nd2	36	1	35	2	37
Gc_pH7003.nd2	40	1	39	3	42
Gc_pH7004.nd2	33	0	33	0	33
Gc_pH7005_notbright.nd2	44	0	44	0	44
Gc_pH7006.nd2	48	3	45	11	56
Gc_pH7007_not.nd2	35	2	33	8	41
Gc_pH7008_not.nd2	49	2	47	5	52
Gc_pH7009.nd2	43	2	41	4	45
Gc_pH7010.nd2	42	2	40	4	44
	407	15	392	43	435	0.901149	0.0988506	1065
CHO cells (2nd indep expt, control for FFAA) - Replicate 1
1	43	1	42	2	44
2	48	1	47	2	49
3	30	1	29	2	31
4	42	0	42	0	42
5	43	1	42	3	45
6	47	3	44	6	50
7	40	4	36	8	44
8	36	2	34	5	39
9	40	4	36	8	44
10	48	1	47	2	49
	417	18	399	38	437	0.913043	0.0869565
CHO cells (2nd indep expt, control for FFAA) - Replicate 2
1	43	1	42	2	44
2	42	1	41	2	43
3	46	0	46	0	46
4	46	1	45	2	47
5	42	2	40	4	44
6	44	1	43	2	45
7	45	2	43	4	47
8	44	3	41	8	49
9	33	2	31	4	35
10	39	2	37	4	41
	424	15	409	32	441	0.927438	0.0725624
CHO cells (2nd indep expt, control for FFAA) - Replicate 3
1	55	3	52	6	58
2	51	2	49	4	53
3	45	3	42	6	48
4	45	4	41	8	49
5	57	3	54	8	62
6	47	3	44	7	51
7	50	2	48	5	53
8	51	2	49	4	53
9	54	3	51	7	58
10	46	4	42	8	50
	501	29	472	63	535	0.882243	0.117757	1413
HEK cells - Replicate 1
1	10	0	10	0	10
2	9	1	8	2	10
3	8	1	7	2	9
4	6	0	6	0	6
5	6	0	6	0	6
6	7	0	7	0	7
7	9	0	9	0	9
8	4	1	3	2	5
9	4	1	3	3	6
10	9	0	9	0	9
	72	4	68	9	77	0.883117	0.116883
HEK cells - Replicate 2
1	6	1	5	2	7
2	3	1	2	3	5
3	7	0	7	0	7
4	5	2	3	5	8
5	6	0	6	0	6
6	5	2	3	4	7
7	25	5	20	13	33
	57	11	46	27	73	0.630137	0.369863
HEK cells - Replicate 3
1	7	2	5	5	10
2	5	1	4	5	9
3	7	1	6	2	8
4	6	0	6	0	6
5	5	0	5	0	5
6	4	0	4	0	4
7	5	1	4	2	6
8	5	0	5	0	5
9	6	4	2	12	14
	50	9	41	26	67	0.61194	0.38806	217
HEK + CDK4 - Replicate 1
1	34	2	32	4	36
2	21	2	19	6	25
3	30	1	29	2	31
4	13	1	12	3	15
5	10	1	9	4	13
6	20	0	20	0	20
7	10	1	9	2	11
8	12	1	11	4	15
9	28	1	27	2	29
10	21	0	21	0	21
	199	10	189	27	216	0.875	0.125
HEK + CDK4 - Replicate 2
1	8	0	8	0	8
2	18	1	17	2	19
3	14	0	14	0	14
4	14	0	14	0	14
5	18	1	17	3	20
6	8	1	7	2	9
7	8	0	8	0	8
8	11	0	11	0	11
9	19	1	18	3	21
10	29	2	27	5	32
	147	6	141	15	156	0.903846	0.0961538
HEK + CDK4 - Replicate 3
1	9	1	8	2	10
2	8	1	7	4	11
3	4	0	4	0	4
4	7	0	7	0	7
5	4	1	3	2	5
6	8	1	7	5	12
7	10	0	10	0	10
8	8	0	8	0	8
9	7	0	7	0	7
10	12	0	12	0	12
	77	4	73	13	86	0.848837	0.151163	458

## Sheet: pH4.5_Gc
Confocal z-slice file name	Total n. nuclear clusters counted in Fiji, a	N. di-/multinuclear clusters counted in Fiji, c	N. mononucleated cells, (a - c)	N. of nuclei in di/multinuclear clusters from visual inspection, b	Total n. of nuclei, a + b - c	Fraction mononuclear cells per replicate, (a - c) / (a + b - c)	Fraction multinuclear cells per replicate, 1 - (a - c) / (a + b - c)	Total n. of nuclei for all replicates, n
CHO cells - Replicate 1
ND Acquisition_red_05-2.nd2	25	2	23	5	28
ND Acquisition_red_06_too-2.nd2	27	2	25	6	31
ND Acquisition_red_07-2.nd2	18	1	17	2	19
ND Acquisition_red_08-2.nd2	26	2	24	5	29
ND Acquisition_red_09-2.nd2	9	2	7	7	14
ND Acquisition_red_10-2.nd2	22	2	20	5	25
ND Acquisition03-2.nd2	7	1	6	2	8
ND Acquisition_red_07-1.nd2	1	1	0	4	4
	135	13	122	36	158	0.772152	0.227848
CHO cells - Replicate 2
Gc_pH4001-2.nd2	38	4	34	13	47
Gc_pH4002-2.nd2	10	3	7	10	17
Gc_pH4003-2.nd2	39	4	35	8	43
Gc_pH4005-2.nd2	22	3	19	9	28
Gc_pH4006-2.nd2	26	2	24	10	34
Gc_pH4007-2.nd2	21	4	17	8	25
Gc_pH4008-2.nd2	32	3	29	7	36
Gc_pH4009-2.nd2	19	3	16	12	28
Gc_pH4010-2.nd2	24	2	22	14	36
ND Acquisition 2-2.nd2	45	3	42	10	52
	276	31	245	101	346	0.708092	0.291908
CHO cells - Replicate 3
Gc_pH4001.nd2	23	1	22	4	26
Gc_pH4002.nd2	20	1	19	6	25
Gc_pH4003.nd2	10	3	7	8	15
Gc_pH4004.nd2	42	4	38	12	50
Gc_pH4005.nd2	19	3	16	8	24
Gc_pH4006.nd2	39	2	37	6	43
	153	14	139	44	183	0.759563	0.240437	687
CHO cells (2nd indep expt, control for FFAA) - Replicate 1
1	42	3	39	6	45
2	64	4	60	8	68
3	40	1	39	3	42
4	40	5	35	13	48
5	48	2	46	7	53
6	35	3	32	7	39
7	47	4	43	8	51
8	52	5	47	18	65
9	42	6	36	13	49
10	42	3	39	11	50
11	43	1	42	11	53
	495	37	458	105	563	0.813499	0.186501
CHO cells (2nd indep expt, control for FFAA) - Replicate 2
1	39	3	36	9	45
2	44	3	41	7	48
3	42	1	41	20	61
4	34	2	32	7	39
5	48	3	45	6	51
6	33	2	31	5	36
7	32	3	29	8	37
8	48	3	45	6	51
9	43	4	39	9	48
10	34	4	30	19	49
11	58	5	53	10	63
	455	33	422	106	528	0.799242	0.200758
CHO cells (2nd indep expt, control for FFAA) - Replicate 3
2	43	6	37	17	54
3	54	4	50	12	62
4	54	4	50	8	58
5	53	2	51	4	55
6	45	2	43	5	48
7	45	4	41	11	52
8	43	3	40	19	59
9	47	3	44	8	52
10	48	2	46	4	50
	432	30	402	88	490	0.820408	0.179592	1581
HEK cells - Replicate 1 (manual counting; Fiji cluster analysis not used)
1			2	3	5
2			3	2	5
3			5	5	10
4			1	2	3
5			1	2	3
6			5	0	5
7			5	0	5
	0	0	22	14	36	0.611111	0.388889
HEK cells - Replicate 2 (manual counting; Fiji cluster analysis not used)
1			9	0	9
2			3	0	3
3			3	0	3
4			0	2	2
	0	0	15	2	17	0.882353	0.117647
HEK cells - Replicate 3 (manual counting; Fiji cluster analysis not used)
1			2	2	4
2			5	0	5
3			5	5	10
4			5	0	5
5			0	10	10
6			4	8	12
7			0	8	8
	0	0	21	33	54	0.388889	0.611111	107
HEK + CDK4 - Replicate 1 (manual counting; Fiji cluster analysis not used)
1			22	55	77
2			32	29	61
3			41	28	69
4			30	53	83
5			14	19	33
6			4	18	22
7			16	39	55
8			21	46	67
9			28	62	90
	0	0	208	349	557	0.373429	0.626571
HEK + CDK4 - Replicate 2
1	8	3	5	11	16
2	11	1	10	5	15
3	12	0	12	0	12
4	9	1	8	3	11
5	19	2	17	8	25
6	11	1	10	7	17
7	8	1	7	5	12
8	5	1	4	10	14
9	11	1	10	6	16
10	15	0	15	0	15
	109	11	98	55	153	0.640523	0.359477
HEK + CDK4 - Replicate 3 (manual counting; Fiji cluster analysis not used)
1			5	24	29
2			2	35	37
3			5	35	40
4			19	0	19
5			12	8	20
6			16	19	35
7			7	10	17
8			17	8	25
9			14	7	21
10			9	10	19
	0	0	106	156	262	0.40458	0.59542	972

## Sheet: pH7.4_VSVG
Confocal z-slice file name	Total n. nuclear clusters counted in Fiji, a	N. di-/multinuclear clusters counted in Fiji, c	N. mononucleated cells, (a - c)	N. of nuclei in di/multinuclear clusters from visual inspection, b	Total n. of nuclei, a + b - c	Fraction mononuclear cells per replicate, (a - c) / (a + b - c)	Fraction multinuclear cells per replicate, 1 - (a - c) / (a + b - c)	Total n. of nuclei for all replicates, n
Replicate 1
C1-VSVG_pH7006-1	6	0	6	0	6
C1-VSVG_pH7005-1	10	3	7	6	13
C1-VSVG_pH7004-1	16	3	13	15	28
C1-VSVG_pH7002-1	15	1	14	3	17
C1-VSVG_pH7001-1	19	3	16	9	25
C1-VSVG_pH7007-1	6	2	4	10	14
C1-VSVG_pH7008-1	8	0	8	0	8
C1-VSVG_pH7009-1	11	1	10	5	15
C1-VSVG_pH7010-1	11	5	6	15	21
C1-VSVG_pH7003	10	0	10	0	10
	1	0	1	0	1
	113	18	95	63	158	0.601266	0.398734
Replicate 2
C1-ND Acquisition01-2	5	3	2	7	9
C1-ND Acquisition02_1-2	6	1	5	5	10
C1-ND Acquisition03-2	8	2	6	4	10
C1-ND Acquisition05-2	6	1	5	2	7
C1-ND Acquisition11-2	17	1	16	2	18
C1-ND Acquisition07	4	0	4	0	4
C1-ND Acquisition08	8	0	8	0	8
C1-ND Acquisition10	5	2	3	4	7
	59	10	49	24	73	0.671233	0.328767
Replicate 3
ND Acquisition.nd2	16	2	14	8	22
VSVG_pH7001	17	8	9	16	25
VSVG_pH7002	14	2	12	5	17
VSVG_pH7003	18	8	10	17	27
VSVG_pH7004	16	3	13	20	33
VSVG_pH7005	19	3	16	6	22
VSVG_pH7006	6	1	5	3	8
VSVG_pH7007	19	6	13	13	26
VSVG_pH7008	10	1	9	2	11
VSVG_pH7009	20	3	17	29	46
VSVG_pH7010	7	0	7	0	7
VSVG_pH7011	9	3	6	6	12
	171	40	131	125	256	0.511719	0.488281	487

## Sheet: pH4.5_VSVG
Confocal z-slice file name	Total n. nuclear clusters counted in Fiji, a	N. di-/multinuclear clusters counted in Fiji, c	N. mononucleated cells, (a - c)	N. of nuclei in di/multinuclear clusters from visual inspection, b	Total n. of nuclei, a + b - c	Fraction mononuclear cells per replicate, (a - c) / (a + b - c)	Fraction multinuclear cells per replicate, 1 - (a - c) / (a + b - c)	Total n. of nuclei for all replicates, n
Replicate 1
C1-ND Acquisition03	4	1	3	11	14
C1-ND Acquisition04	7	3	4	7	11
C1-ND Acquisition05	1	1	0	13	13
C1-ND Acquisition06	4	1	3	6	9
C1-ND Acquisition07	5	2	3	5	8
C1-ND Acquisition08	4	1	3	10	13
C1-ND Acquisition09	17	2	15	15	30
C1-ND Acquisition10	5	1	4	30	34
C1-ND Acquisition01	13	1	12	8	20
C1-ND Acquisition01_260321	2	1	1	4	5
	62	14	48	109	157	0.305732	0.694268
Replicate 2
ND Acquisition01	5	1	4	9	13
C1-VSVG_pH4001	2	0	2	0	2
C1-VSVG_pH4002	7	1	6	8	14
C1-VSVG_pH4003	2	1	1	2	3
C1-VSVG_pH4005	3	3	0	6	6
C1-VSVG_pH4006	6	2	4	7	11
C1-VSVG_pH4007	8	2	6	15	21
	33	10	23	47	70	0.328571	0.671429
Replicate 3
ND Acquisition 1	2	1	1	2	3
ND Acquisition_001	1	1	0	2	2
VSVG_pH4004	8	1	7	6	13
VSVG_pH4005	3	2	1	14	15
VSVG_pH4006	5	3	2	30	32
VSVG_pH4007	5	1	4	22	26
VSVG_pH4008	3	1	2	13	15
VSVG_pH4009	6	2	4	8	12
	33	12	21	97	118	0.177966	0.822034	345

## Sheet: pH7.4_FFAA
Confocal z-slice file name	Total n. nuclear clusters counted in Fiji, a	N. di-/multinuclear clusters counted in Fiji, c	N. mononucleated cells, (a - c)	N. of nuclei in di/multinuclear clusters from visual inspection, b	Total n. of nuclei, a + b - c	Fraction mononuclear cells per replicate, (a - c) / (a + b - c)	Fraction multinuclear cells per replicate, 1 - (a - c) / (a + b - c)	Total n. of nuclei for all replicates, n
Replicate 1
1	35	0	35	0	35
2	44	1	43	2	45
3	27	1	26	2	28
4	49	1	48	2	50
5	39	2	37	4	41
6	60	2	58	4	62
7	34	1	33	2	35
8	32	3	29	6	35
9	40	2	38	4	42
10	50	1	49	2	51
	410	14	396	28	424	0.933962	0.0660377
Replicate 2
1	36	0	36	0	36
2	31	0	31	0	31
3	28	2	26	4	30
4	37	1	36	2	38
5	30	1	29	2	31
6	36	3	33	9	42
7	33	0	33	0	33
8	37	0	37	0	37
9	30	1	29	2	31
10	49	1	48	2	50
	347	9	338	21	359	0.941504	0.0584958
Replicate 3
1	47	2	45	4	49
2	54	2	52	4	56
3	46	1	45	2	47
4	52	1	51	2	53
5	67	1	66	2	68
6	55	1	54	3	57
7	54	2	52	4	56
8	63	1	62	2	64
9	39	0	39	0	39
10	41	1	40	2	42
	518	12	506	25	531	0.952919	0.047081	1314

## Sheet: pH4.5_FFAA
Confocal z-slice file name	Total n. nuclear clusters counted in Fiji, a	N. di-/multinuclear clusters counted in Fiji, c	N. mononucleated cells, (a - c)	N. of nuclei in di/multinuclear clusters from visual inspection, b	Total n. of nuclei, a + b - c	Fraction mononuclear cells per replicate, (a - c) / (a + b - c)	Fraction multinuclear cells per replicate, 1 - (a - c) / (a + b - c)	Total n. of nuclei for all replicates, n
Replicate 1
1	38	2	36	6	42
2	42	1	41	2	43
3	33	3	30	9	39
4	24	1	23	2	25
5	36	1	35	2	37
6	38	1	37	2	39
7	48	2	46	4	50
8	47	1	46	2	48
9	27	0	27	0	27
10	45	1	44	2	46
11	45	0	45	0	45
	423	13	410	31	441	0.929705	0.0702948
Replicate 2
1	48	1	47	7	54
2	58	4	54	9	63
3	47	2	45	9	54
4	52	3	49	6	55
5	52	1	51	2	53
6	56	0	56	0	56
7	53	3	50	8	58
8	59	3	56	6	62
9	49	2	47	5	52
10	47	1	46	2	48
	521	20	501	54	555	0.902703	0.0972973
Replicate 3
1	56	1	55	2	57
2	49	0	49	0	49
3	49	2	47	4	51
4	65	1	64	2	66
5	67	2	65	4	69
6	59	2	57	4	61
7	50	1	49	2	51
8	56	1	55	2	57
9	50	1	49	3	52
10	67	3	64	7	71
	568	14	554	30	584	0.94863	0.0513699	1580

## Sheet: Fraction multinucl.
CHO cells	pH7.4			pH4.5+BMP				pH7.4		pH4.5+BMP
	Replicate 1	Replicate 2	Replicate 3	Replicate 1	Replicate 2	Replicate 3		<multinucleation>	Total nuclei counted, n	<multinucleation>	Total nuclei counted, n
pHLsec	0.0833333	0.0829876	0.0833333	0.0717131	0.0909091	0.08		0.0832181	829	0.0808741	711
Gc	0.0952381	0.0992063	0.0988506	0.227848	0.291908	0.240437		0.097765	1065	0.253398	687
VSV G	0.398734	0.328767	0.488281	0.694268	0.671429	0.822034		0.405261	487	0.729243	345
Gc (Indep. expt. 2, control for FF_AA)	0.0869565	0.0725624	0.117757	0.186501	0.200758	0.179592		0.0924253	1413	0.18895	1581
FF_AA	0.0660377	0.0584958	0.047081	0.0702948	0.0972973	0.0513699		0.0572048	1314	0.0729873	1580
HEK cells	pH7.4			pH4.5+BMP
	Replicate 1	Replicate 2	Replicate 3	Replicate 1	Replicate 2	Replicate 3
pHLsec	0.13467	0.114379	0.136364	0.111111	0.139535	0.197531		0.128471	963	0.149392	230
pHLsec + CDK4	0.0506329	0.0342857	0.10356	0.123457	0.162162	0.0459184		0.0628262	563	0.110512	314
Gc	0.116883	0.369863	0.38806	0.388889	0.117647	0.611111		0.291602	217	0.372549	107
Gc + CDK4	0.125	0.0961538	0.151163	0.626571	0.359477	0.59542		0.124106	458	0.527156	314
